# Supplementary material for: Combination of quadruplex qPCR and next-generation sequencing for qualitative and quantitative analysis of the HIV-1 latent reservoir
Source: J Exp Med. 2019 Jul 26;216(10):2253–64. doi: 10.1084/jem.20190896 (PMC6781006; doi:10.1084/jem.20190896)
Supplement: Table S1 (Excel) [file JEM_20190896_TableS1.xlsx]

## Sheet: Sheet1
Table S1. Quantitative analysis of Q4PCR
ID	CD4+ T cells tested in Q4PCR		Gag+ (Env+*) proviruses per 106 CD4+ T cells		≥1 qPCR signal per 106 CD4+ T cells		≥2 qPCR signal per 106 CD4+ T cells		≥3 qPCR signal per 106 CD4+ T cells		=4 qPCR signal per 106 CD4+ T cells
	week -2	week 12	week -2	week 12	week -2	week 12	week -2	week 12	week -2	week 12	week -2	week 12
9242	3840000	3840000	250.0*	416.7*	278.646	278.125	90.1042	92.7083	20.3125	17.7083	2.08333	1.30208
9243	2304000	2688000	416.667	308.642	397.569	538.69	94.184	162.202	11.2847	28.6458	0.868056	1.86012
9244	3840000	2304000	416.667	833.333	231.25	309.462	33.5938	42.9688	0.78125	0.434028	0	0
9252	2112000	2304000	250	583.333	162.405	217.014	116.951	171.875	57.7652	101.997	1.89394	3.47222
9255	3072000	3072000	333.333	416.667	242.188	240.56	115.234	94.401	26.3672	17.2526	0	0
