# Supplementary material for: Combination of quadruplex qPCR and next-generation sequencing for qualitative and quantitative analysis of the HIV-1 latent reservoir
Source: J Exp Med. 2019 Jul 26;216(10):2253–64. doi: 10.1084/jem.20190896 (PMC6781006; doi:10.1084/jem.20190896)
Supplement: Table S2 (Excel) [file JEM_20190896_TableS2.xlsx]

## Sheet: Sheet1
Table S2. Quantitative analysis of intact proviruses
ID	CD4+ T cells tested in Q2VOA		CD4+ T cells tested in NFL		CD4+ T cells tested in Q4PCR		Inducible proviruses per 106 CD4+ T cells - Q2VOA		Intact proviruses per 106 CD4+ T cells - NFL		Intact proviruses per 106 CD4+ T cells - Q4PCR
	week -2	week 12	week -2	week 12	week -2	week 12	week -2	week 12	week -2	week 12	week -2	week 12
9242	75600000	168000000	4566528	5319552	3840000	3840000	0.781	0.493	4.38	4.7	5.72917	6.25
9243	326400000	417600000	10186752	10884000	2304000	2688000	0.17	0.126	2.06	1.1	3.90625	1.11607
9244	211200000	124800000	12604320	11759520	3840000	2304000	0.397	0.354	1.27	1.28	2.34375	2.17014
9252	60000000	127200000	2246400	1545216	2112000	2304000	1.709	1.47	2.67	3.88	7.57576	3.03819
9255	74400000	104400000	3969024	6187008	3072000	3072000	1.89	1.4	4.79	1.94	5.85938	8.13802
