# Supplementary material for: Combination of quadruplex qPCR and next-generation sequencing for qualitative and quantitative analysis of the HIV-1 latent reservoir
Source: J Exp Med. 2019 Jul 26;216(10):2253–64. doi: 10.1084/jem.20190896 (PMC6781006; doi:10.1084/jem.20190896)
Supplement: Table S3 (Excel) [file JEM_20190896_TableS3.xlsx]

## Sheet: Sheet1
Table S3. Identical env sequences obtained with Q2VOA, NFL, and Q4PCR
overlap		9242				9243				9244				9252				9254				9255
		Q2VOA	NFL	Q4PCR		Q2VOA	NFL	Q4PCR		Q2VOA	NFL	Q4PCR		Q2VOA	NFL	Q4PCR		Q2VOA	NFL	Q4PCR		Q2VOA	NFL	Q4PCR
Q2VOA		58	1	4		51	2	1		62	2	1		0	0	0		3	0	0		13	0	3
NFL		6	34	1		4	26	0		2	19	3		0	2	0		0	3	1		0	13	0
Q4PCR		5	1	37		1	0	8		2	7	8		0	0	2		0	1	3		2		18
all shared		4	9	4		3	5	3		4	3	2		98	10	21		65	84	95		88	18	22
