# Supplementary material for: Combination of quadruplex qPCR and next-generation sequencing for qualitative and quantitative analysis of the HIV-1 latent reservoir
Source: J Exp Med. 2019 Jul 26;216(10):2253–64. doi: 10.1084/jem.20190896 (PMC6781006; doi:10.1084/jem.20190896)
Supplement: Table S4 (Text) [file JEM_20190896_TableS4.xlsx]

## Sheet: Sheet1
Table S4. Qualitative analysis
ID	sequenced		MSD		hypermutation		indels		large deletions		intacts
	week -2	week 12	week -2	week 12	week -2	week 12	week -2	week 12	week -2	week 12	week -2	week 12
9242	204	249	4	4	22	38	23	14	133	169	22	24
9243	97	81	2	4	2	2	4	3	80	69	9	3
9244	136	110	13	24	2	3	7	9	105	69	9	5
9252	133	235	25	131	0	0	56	58	36	39	16	7
9254	76	91	0	2	10	5	1	3	22	25	43	56
9255	235	185	3	3	14	4	13	8	187	145	18	25
