# Supplementary material for: Combination of quadruplex qPCR and next-generation sequencing for qualitative and quantitative analysis of the HIV-1 latent reservoir
Source: J Exp Med. 2019 Jul 26;216(10):2253–64. doi: 10.1084/jem.20190896 (PMC6781006; doi:10.1084/jem.20190896)
Supplement: Table S5 (Excel) [file JEM_20190896_TableS5.xlsx]

## Sheet: Sheet1
		Table S5. Probe analysis
		probes		Absolute frequencies			Positive predictive value		Sensitivity
				all defects	intact
all		≥ 1		1595	237		0.129367		1
		≥ 2		1325	237		0.151729		1
		≥ 3		473	181		0.276758		0.763713
		= 4		19	20		0.512821		0.0843882
≥ 1		PS		518	153		0.228018		0.64557
		gag		1040	197		0.159256		0.831224
		pol		1022	92		0.0825853		0.388186
		env		832	233		0.218779		0.983122
≥ 2		PS+gag		258	113		0.304582		0.476793
		PS+pol		321	34		0.0957746		0.14346
		PS+env		93	152		0.620408		0.64135
		gag+pol		756	78		0.0935252		0.329114
		gag+env		488	193		0.283407		0.814346
		pol+env		412	89		0.177645		0.375527
≥ 3		PS+gag+pol		117	20		0.145985		0.0843882
		PS+gag+env		32	112		0.777778		0.472574
		PS+pol+env		44	34		0.435897		0.14346
		gag+pol+env		337	75		0.182039		0.316456
= 4		PS+gag+pol+env		19	20		0.512821		0.0843882
