# Supplementary material for: Combination of quadruplex qPCR and next-generation sequencing for qualitative and quantitative analysis of the HIV-1 latent reservoir
Source: J Exp Med. 2019 Jul 26;216(10):2253–64. doi: 10.1084/jem.20190896 (PMC6781006; doi:10.1084/jem.20190896)
Supplement: Table S6 (Excel) [file JEM_20190896_TableS6.xlsx]

## Sheet: Probe Analysis patients
		Table S6. Probe analysis for individual participants
		probes		9242				9243				9244				9252				9254				9255
				all defects	intact	PPV		all defects	intact	PPV		all defects	intact	PPV		all defects	intact	PPV		all defects	intact	PPV		all defects	intact	PPV
≥ 1		PS		294	44	0.130178		117	11	0.0859375		ND	ND	ND		48	1	0.0204082		59	97	0.621795		ND	ND	ND
		gag		75	6	0.0740741		138	12	0.08		97	14	0.126126		325	23	0.066092		67	99	0.596386		338	43	0.112861
		pol		287	18	0.0590164		8	0	0		2	0	0		340	23	0.0633609		43	16	0.271186		342	35	0.0928382
		env		178	46	0.205357		59	11	0.157143		231	14	0.0571429		249	21	0.0777778		10	99	0.908257		105	42	0.285714
≥ 2		PS+gag		36	4	0.1		116	11	0.0866142		ND	ND	ND		48	1	0.0204082		58	97	0.625806		ND	ND	ND
		PS+pol		230	17	0.0688259		8	0	0		ND	ND	ND		43	1	0.0227273		40	16	0.285714		ND	ND	ND
		PS+env		68	44	0.392857		11	10	0.47619		ND	ND	ND		10	1	0.0909091		4	97	0.960396		ND	ND	ND
		gag+pol		60	4	0.0625		8	0	0		1	0	0		320	23	0.0670554		43	16	0.271186		324	35	0.097493
		gag+env		47	6	0.113208		31	11	0.261905		96	14	0.127273		234	21	0.0823529		10	99	0.908257		70	42	0.375
		pol+env		84	18	0.176471		2	0	0		1	0	0		249	21	0.0777778		2	16	0.888889		74	34	0.314815
≥ 3		PS+gag+pol		26	3	0.103448		8	0	0		ND	ND	ND		43	1	0.0227273		40	16	0.285714		ND	ND	ND
		PS+gag+env		8	4	0.333333		10	10	0.5		ND	ND	ND		10	1	0.0909091		4	97	0.960396		ND	ND	ND
		PS+pol+env		30	17	0.361702		2	0	0		ND	ND	ND		10	1	0.0909091		2	16	0.888889		ND	ND	ND
		gag+pol+env		39	4	0.0930233		2	0	0		ND	ND	ND		234	21	0.0823529		2	16	0.888889		60	34	0.361702
= 4		PS+gag+pol+env		5	3	0.375		2	0	0		ND	ND	ND		10	1	0.0909091		2	16	0.888889		ND	ND	ND
		ND, Not Detected
